# Supplementary material for: Doping Prevalence in Sport from Indirect Estimation Models: A Systematic Review and Meta-analysis
Source: Sports Med Open. 2026 Jun 7;12:64. doi: 10.1186/s40798-026-01014-z (PMC13243161; doi:10.1186/s40798-026-01014-z)
Supplement: Supplementary file 1 — Additional file 1: Table S1. Characteristics of studies estimating doping prevalence in sport using indirect estimation models. [file 40798_2026_1014_MOESM1_ESM.xlsx]

## Sheet: Sheet1
Author(s)	Document	Model	Sample						Data				Prevalence (95 CI), ± SE %	Non-compliance, %	Definition	Time frame	Validation	Response rate, %
			N	Country	Sport	Competition level	Age: range, M±SD		Collection	Year	Sport event?	WADA code?
Abdulrazzaq and Tareq [71]	Peer-reviewed article	Crosswise	500 male	Iraq	Bodybuilding	Local	24.2±3.2		Paper-and-pencil survey	2021	No	No	80	Not considered	AAS use	Current	None
Anti-Doping Agency of Serbia [47]	Report	Single Sample Count	323	Serbia	Multi-sport	National, elite			Online survey	2013	✓	Yes	3.15 ± 7.86	Deliberate: 1.78; Innocent: 30.67	Knowingly using prohibited performance enhancing substances	Past year	✓
Backhouse et al. [72]	✓	✓	591 male	UK	Rugby and other sports§	Schoolboy	16–19, 16.88±0.75		✓	2015–16	✓	No	9.2 (0–18.6)	2.93 ± 6.88 §	AAS use	Past 3 months	✓
Balk et al. [32]	Peer-reviewed article	Kuk’s Design	249 (male: 100)	Netherlands	Multi-sport	International, elite			✓	2020	✓	Yes	12.5 (3.0–24.7)	Assessed	AAS use, blood manipulation, stimulating agents, other prohibited substances/methods	Past year	✓	32.7
Boardley et al. [39]	✓	Unrelated Question	822 (female: 290, male: 532)	Australia, UK, USA	✓	Regional, national, international	22.04±5.23		Paper-and-pencil survey		✓	✓	13.9 (9.3–18.5)	Not considered	Knowingly using substances [eg, anabolic steroids, erythropoietin, banned stimulants, growth hormones] or methods [eg, blood infusions] that are banned by the WADA and the IOC and therefore would not be permitted in professional sport	✓	✓
Breuer and Hallmann [48]	Report	Unrelated Question, Cheater Detection	1154 (male: 49.4%)	Germany	✓	National, elite	12–64, 22.4±		Online survey	2012	✓	No	5.9	Honest no: 53.4, no answer: 40.7	Use of doping substances	Lifetime	✓
Cruyff et al. [38]	Manuscript (pre-print)	Extended Crosswise	354 (male: 153, female: 200)	National (country not specified)	✓	All competitive	16+		✓	2020	✓	Yes	13.0 (3.9–22.2)	Considered and adjusted for where needed	Use of prohibited substances and/or method without TUE	Past year	Control questions
Cruyff et al. [38]	✓	✓	325 (male: 157, female: 161)	✓	Not specified (single sport)	✓	✓		Online and tablet computer	2021	Yes	✓	35.7 (22.5–48.5)	✓	✓	✓	✓
Cruyff et al. [38]	✓	✓	915 (male: 430, female: 483)	International	Multi-sport	International	✓		✓	2022	✓	✓	21.3 (15.2–27.3)	✓	✓	✓	✓
Cruyff et al. [38]	✓	✓	813 (male: 251, female: 560)	National (country not specified)	✓	Competitive	✓		Online survey	✓	No	✓	12.9 (6.9–18.9)	✓	✓	✓	✓
Cruyff et al. [38]	✓	✓	297 (male: 129, female: 168)	International	Not specified (single sport)	✓	18+		Online and tablet computer	✓	✓	✓	18.8 (9.2–28.3)	✓	✓	✓	✓
Dietz et al. [40]	Peer-reviewed article	Unrelated Question	2987 (male: 2576)	✓	Triathlon	Regional, international, national	18–79, 39.5±69.2		Paper-and-pencil survey		✓	No	13.0 (10.5–15.4)	Not considered	Physical enhancement: Use of substances which can only be prescribed by a doctor, are available in a pharmacy, or can be bought on the black market (e.g. anabolic steroids, erythropoietin, stimulants, growth hormones) to enhance physical performance	✓	None	90.5
Dietz et al. [40]	✓	✓	2987 (male: 2576)	✓	✓	✓	18–79, 39.5±69.2		✓		✓	✓	15.1 (12.7–17.6)	✓	Cognitive enhancement: ✓ cognitive performance	✓	✓	91.6
Duiven and de Hon [30]	Report	Kuk’s Design§	740	Netherlands	Multi-sport	National, elite			Online survey	2014–15	✓	Yes	4.2 (1.8–8.5)	✓	Use of anabolic agents, blood manipulation, stimulants, other prohibited substances/methods	Lifetime, past year	✓
Elbe and Pitsch [42]	Peer-reviewed article (editorial)	Unrelated Question and Forced Question + Cheater Detection	771 (male: 56.5%)	Denmark	✓	National	13–29: 86.7%		✓	2016–17	✓	✓	Last season: 0, lifetime: 3.1 (0–8.9)	“no”-cheater: last season - 30.6, lifetime - 22.9; “honest no”: last season - 69.4, lifetime: 74.0	Intentional use of forbidden substances and/or for-bidden methods in order to enhance sporting performance in competitions	Lifetime, last season	✓	57
Fincoeur and Pitsch [49]	✓	Unrelated Question	767	Belgium	Cycling	Amateur competitive			✓	2013	✓	✓	Lifetime: 5.3 (0–13.5), past year: 0.4 (0–8.9)	Cheaters/dishonest no: lifetime - 34.4, past year - 26.3	Knowingly using a prohibited product or method to improve sports performance	Lifetime, past year	✓	27.6
Franke et al. [73]	✓ (letter)	✓	2420	Germany	Chess	National club	47.5±17.0		Online, paper-and-pencil	2012–13	✓	No	8.9 (6.4–11.4)	Not considered	Cognitive enhancement through use of prescription or illicit drugs	Lifetime	✓	37.5
Frenger et al. [74]	Peer-reviewed article	Forced Response + Cheater Detection	Lifetime: 786; last season/year: 616	✓	Multi-sport	Regional, amateur, and recreational			Online survey		✓	Yes	Lifetime: 3.6, last season/year: 4.1	Lifetime: honest “no” (88.4), cheater (8), last season: honest “no” (70.2), cheater (25.8)	Use of prohibited substances/or methods with the aim of enhancing sorts performance	Lifetime, last season/year	✓	<20
Heyes [43]	Thesis	Unrelated Question	732 (female: 403)	UK	✓	University student athletes	18–33, 20.08±1.56		Paper-and-pencil survey		✓	✓	14.02 (11.60–16.45)	Not considered	Use of performance-enhancing drugs or methods prohibited in sport (e.g., EPO, testosterone, HGH)	Past year	✓
Heyes [43]	Thesis	Single Sample Count	732 (female: 403)	✓	✓	University student athletes	18–33, 20.08±1.56		✓		✓	✓	7.83 (0–16.54)	✓	✓	✓	✓
Hilkens et al. [76]	Peer-reviewed article	Kuk’s design	2269 male	Netherlands	✓	Recreational	24±6		Online survey	2020	✓	No	AAS - lifetime: 9.0 (6.4–11.6); last year - 3.6 (1.2–6.1), SARM - lifetime: 2.7 (0.3–5.1)	✓	AAS and SARM use	Lifetime, past year	✓
James et al. [41]	✓	Unrelated Question, Single Sample Count	513 (male: 58.7%)	UK, Ireland	✓	National, club	24.18±3.87		✓		✓	Yes	UQ: 58.42 (52.72–64.12), SSC: 19.88 (10.57–29.20)	✓, discussed	Taking prohibited performance enhancing drug	Past year	✓
Musch and Plessner (2002 – personal communication)	Manuscript	Forced Response + Cheater Detection	365	Germany	✓	Regional, state, national, international			✓		✓	No	42.5	Considered	Use of illicit performance-enhancing drugs	Lifetime	✓
Nakhaee et al. [77]	Peer-reviewed article	Crosswise	298 male	Iran	Bodybuilding	Recreational club, competitive, elite	25.9±8.4		Paper-and-pencil survey	2013	✓	✓	56.8	Not considered	AAS use	✓	✓
Nilaweera et al. [78]	Conference abstract	Forced response§	347	Sri Lanka	Multi-sport	National	<25 (44.7%)§		✓§	2018–19	✓	Yes	8.4		Use of doping drugs	✓		96§
Petróczi et al. [34]#	Peer-reviewed article	Single Sample Count	1203#	International (WCA)	Track and field	International, elite			Digital (iPad) survey	2011	Yes	✓	21.2±8.7#	31.90 (26.28–37.52)#	Knowingly violating anti-doping regulations by using a prohibited substance or method	Past year	✓	65.3#
Petróczi et al. [34]	✓	✓	954	International, regional (PAG)	Multi-sport	✓			✓	✓	✓	✓	10.6±5.6	9.85 (4.01–15.69)	✓	✓	✓	28.2
Pitsch [79]	Book chapter	Forced Response + Cheater Detection	2949	USA	Cycling	Recreational club, competitive, elite			Online survey	2014	No	✓	3.15	Considered	Use of forbidden substances or methods in order to enhance cycling performance (TUE excluded)	Last season	✓	6.7
Pitsch [36]	Peer-reviewed article	✓	210	Norway, Denmark, the United Kingdom, Germany, Spain, Italy, Greece and Cyprus	Multi-sport	International			✓	2019	✓	✓	0	9.2 (0–40.6)	Willingly using prohibited substances or methods to enhance performance	Past year (2019)	✓
Pitsch [36]	✓	✓	743	✓	✓	National			✓	✓	✓	✓	5.9 (0–15.1)	59.5 (46.1–72.7)	✓	✓	✓
Pitsch [36]	✓	✓	911	✓	✓	Regional			✓	✓	✓	✓	1.3 (0–9.6)	11.2 (0–38.4)	✓	✓	✓
Pitsch [36]	✓	✓	998	✓	✓	Local			✓	✓	✓	✓	0	24.3 (2.9–36.7)	✓	✓	✓
Pitsch and Emrich [26]	✓	✓	863	Germany	✓	Elite			Paper-and-pencil survey	2008	✓	No	10.2 (10.2–34.9)	Cheaters: 24.7	Knowingly using illicit drugs or methods in order to enhance performance	Lifetime	✓	31.9
Pitsch et al. [28]	✓	✓	448 (male: 66.1%)	✓	✓	✓			Online survey	2005	✓	Yes	Lifetime (25.8–48.1); current season (20.4–38.7)		Use of banned doping substances or methods in order to enhance performance	Lifetime, current season	✓
Pitsch et al. [28]	✓	✓	249	✓	Multi-sport (CGS sports)	✓			✓	✓	✓	✓	Lifetime (38.1), current season (35.1)	Lifetime cheater (24.9), current season cheater (27.1)	✓	✓	✓
Robach et al. [89]	✓	Forced Response	2931 (male: 2538)	France	Ultramarathon runners	Competitive	30-59 (90.9%)		✓	2017	Yes	No	Current (0)	Not considered	Use of cannabinoids, opioids/narcotics, anabolic steroids, and EPO/growth hormone during the weeks/months before the race	Current	✓	46.5
Sayed et al. [44]	✓	Extended Crosswise	2072§	UK	Multi-sport	Recreational	31.0±9.0§		✓	2020	No	✓	9.2§	Considered	Use of controlled sport drugs without medical need to enhance athletic performance (e.g., anabolic steroids, hormone)	Lifetime	✓
Sayed et al. [44]	✓	✓	269§	✓	✓	Competitive	27.7±8.3		✓	2020	✓	✓	15.6§	Considered	✓	✓	✓
Schröter et al. [46]	✓	Forced Response + Cheater Detection	1001 (male: 884)	Germany	Triathlon	Local - Frankfurt, recreational	23–63, 40.88±8.15		Paper-and-pencil survey	2014	Yes	No	11.9 (6.5–17.3)	64.9 (59.6–70.3)	Physical doping: Taking substances to increase physical performance that are only available at a pharmacy, at the doctor’s office or on the black market (e.g. anabolic steroids, EPO, growth hormones, stimulants)	Past year	✓	Overall: 74.45
Schröter et al. [46]	✓	✓	1001 (male: 884)	✓	✓	✓	23–63, 40.88±8.15		✓	✓	✓	✓	9.4 (4.0–14.8	59.1 (53.7–64.5)	Cognitive doping: ✓ mental performance (e.g. caffeine pills, stimulants, Cocaine, Methylphenidate / Ritalin®, beta blocker, Modafinil)	✓	✓	Overall: 74.45
Schröter et al. [46]	✓	✓	482 (male: 416)	✓	✓	Local – Wiesbaden, recreational	19–69, 38.37±9.31		✓	✓	✓	✓	4.2 (-3.3–11.6)	53.9 (46.5–61.4)	Physical doping: ✓	✓	✓	Overall: 74.45
Schröter et al. [46]	✓	✓	482 (male: 416)	✓	✓	✓	19–69, 38.37±9.31		✓	✓	✓	✓	0.7 (-6.6–8.0)	44.5 (37.2–51.7)	Cognitive doping: ✓	✓	✓	Overall: 74.45
Schröter et al. [46]	✓	Unrelated Question	534 (male: 481)	✓	✓	✓	19–68, 39.11±9.22		✓	✓	✓	✓	3.9 (-1.1–8.9)	Not considered	Physical doping: ✓	✓	✓	Overall: 74.45
Schröter et al. [46]	✓	✓	534 (male: 481)	✓	✓	✓	19–68, 39.11±9.22		✓	✓	✓	✓	8.4 (3.1–13.6)	✓	Cognitive doping: ✓	✓	✓	Overall: 74.45
Seifarth et al. [45]	✓	✓	1989 (male: 1491)	✓	✓	Competitive, recreational	18–80, 39.6±10.7		✓	2017	✓	✓	7.0 (4.2–9.8)	✓	Physical doping: Taking substances that increase physical performance that are only available at a pharmacy, at the doctor’s office, or on the black market (with examples)	✓	None	63.5
Seifarth et al. [45]	✓	✓	1989 (male: 1491)	✓	✓	Competitive, recreational	✓		✓	✓	✓	✓	9.4 (6.6–12.3)	✓	Cognitive doping: ‘✓ mental performance (with examples)	✓	✓	63.5
Simon et al. [54]	✓	✓	500 (male: 347)	✓	Recreational/gym goers	National	32.0±11.0		In-person interview	2003–05	No	No	12.5 (8.2–17.4)	✓	Use of doping substances	Lifetime	Yes: larger sample questionnaire – 13.5%	99.8
Striegel et al. [50]	✓	✓	480 (male: 301)	✓	Multi-sport	National, elite	15–18, Median: 16		Paper-and-pencil survey	✓	✓	✓	6.8 (2.7–10.9)	✓	✓	✓	None	100
Stubbe et al. [83]	✓	Forced Response	718 (female: 64.0%)	Netherlands	Recreational/gym goers	National	43.4±13.6		Online survey		✓	✓	8.2	Considered	PED use classified into: anabolic steroids, prohormones, substances to counteract side-effects (such as clomiphene and tamoxifen), growth hormone and/or insulin, stimulants (to reduce weight), and miscellaneous substances (such as diuretics and thyroid hormones)	Past year	✓
Ulrich et al. [33]#	✓	Unrelated Question	1203#	International (WCA)	Track and field	International, elite			Digital (tablet computer) survey	2011	Yes	Yes	43.6 (39.4–47.9)#	Not considered	Knowingly violating anti-doping regulations by using a prohibited substance or method	✓	✓	93.3#
Ulrich et al. [35]	✓	✓	965	International (PAG)	Multi-sport	Regional, international, elite			✓	✓	✓	✓	57.1 (52.4–61.8)	✓	✓	✓	✓	93.4
WADA (2022 – unpublished data)	Internal report	Single Sample Count	1357	International	Multi-sport	International	16+		✓	2018	✓	✓	9.2 (2.2–16.1)	Not detected	Use of prohibited substances and/or method without TUE	✓	Indirect control question (doping control)
WADA (2022 – unpublished data)	✓	✓	707	✓	✓	✓	16+		✓	2019	✓	✓	39.0 (28.5–49.5)	Detected but not corrected for	✓	✓	✓
WADA (2022 – unpublished data)	✓	Extended Crosswise	686	✓	✓	✓	16+		✓	✓	✓	✓	44.4 (39.5–49.4)	✓	✓	✓	✓
WADA (2022 – unpublished data)	✓	Single Sample Count	344	✓	✓	✓	16+		Paper-and-pencil survey	✓	✓	✓	25.2 (8.7–41.7)	✓	✓	✓	✓
WADA (2022 – unpublished data)	✓	Extended Crosswise	299	✓	✓	✓	16+		✓	✓	✓	✓	38.6 (31.3–46.3)	✓	✓	✓	✓
WADA (2022 – unpublished data)	✓	✓	616	✓	✓	✓	16+		✓	✓	✓	✓	6.4 (2.8–14.2)	✓	✓	✓	✓
WADA (2022 – unpublished data)	✓	✓	620	✓	✓	✓	16+		✓	✓	✓	✓	18.0 (13.3–23.9)	Not detected	✓	✓	✓
✓: As above. §: Personal communication. #Sample overlap. AAS: Anabolic-androgenic steroid(s). CDM: Cheater Detection Model. CGS: Sports where performance is measured in physical units like centimetres, grams or seconds (Pitsch et al., 2007). IOC: International Olympic Committee.
PAG: Pan-Arab Games. PED: Performance-enhancing drug. UQM: Unrelated Question Model. SARM: Selective Androgen Receptor Modulator(s). TUE: Therapeutic use exemption. WADA: World Anti-Doping Agency. WCA: World Championships in Athletics.
