# Supplementary material for: Doping Prevalence in Sport from Indirect Estimation Models: A Systematic Review and Meta-analysis
Source: Sports Med Open. 2026 Jun 7;12:64. doi: 10.1186/s40798-026-01014-z (PMC13243161; doi:10.1186/s40798-026-01014-z)
Supplement: Supplementary file 2 — Additional file 2: Table S2. Doping definition table. [file 40798_2026_1014_MOESM2_ESM.xlsx]

## Sheet: Data table
Outputs	Document type	Language	Definition	Timeframe
Abdulrazzaq and Tareq [71]	Peer-reviewed article	English	Anabolic steroids. Exact question is not stated in the paper.	Recent use
Anti-Doping Agency of Serbia [47]	Confidential report	English	Knowingly using prohibited performance enhancing substances	Past year
Backhouse et al. [72]	Research report (public)	English	Use of anabolic steroids, at least once, in the last three months	Past 3 months
Balk et al. [32]a	Peer-reviewed article	English	Personal doping use during the past 12 months (anabolic agents, blood manipulation, stimulating agents and other prohibited substances/methods, as published by theWorld Anti-Doping Agency. Exact questions are not stated in the paper.	Past 12 months
Balk and Dopheide [31]a	Report	Dutch	Personal doping use during the past 12 months (anabolic agents, blood manipulation, stimulating agents and other prohibited substances/methods, as published by theWorld Anti-Doping Agency. Exact questions are not stated in the paper.	Past 12 months
Boardley et al. [39]	Peer-reviewed article	English	Have you knowingly used substances [eg, anabolic steroids, erythropoietin, banned stimulants, growth hormones] or methods [eg, blood infusions] during the past 12 months that are banned by the WADA and the IOC and therefore would not be permitted in professional sport?	Past 12 months
Breuer and Hallmann [48]	Peer-reviewed article	German	Do you regularly use doping substances?	Not defined
Christiansen et al. [37]b	Peer-reviewed article	English	Use of substances that the respondent believed to be prohibited in their sport. The exact question is not stated in the paper.	In 2019 (about 1.5 years prior to data collection)
Cruyff et al. [38]	Peer-reviewed article	English	I have intentionally used a prohibited substance or method without a Therapeutic Use Exemption (TUE) in the last 12 months.	Past 12 months
Dietz et al. [51]	Peer-reviewed article	English	Respondents were asked whether they [athletes] “currently take analgesics (e.g., Diclofenac, Voltaren, Paracetamol. ASS, etc.)”. The exact question is not stated in the paper.	Current use
Dietz et al. [40]	Peer-reviewed article	English	Have you used substances which can only be prescribed by a doctor, are available in a pharmacy, or can be bought on the black market (e.g. anabolic steroids, erythropoietin, stimulants, growth hormones) to enhance your physical performance during the last 12 months?	Past 12 months
Duiven and de Hon [30]f	Research report (public)	Dutch	1. Have you (ever / in the last twelve months) used androgenic anabolic steroids to improve your sports performance (so not recreationally or as a medicine). 2. Have you (ever / in the last twelve months) used blood manipulations to improve your sports performance (so not as a medicine). 3. Have you (ever / in the last twelve months) used prohibited stimulants to improve your sports performance (…	Past 12 months and lifetime (ever)
Elbe and Pitsch [42]	Peer-reviewed article	English	Have you intentionally used forbidden substance s and/or forbidden methods in order to enhance your sporting performance in competitions during the last season?	Last season
Fincoeur and Pitsch [49]	Peer-reviewed article	Dutch	Have you ever knowingly used a prohibited product or method to improve your athletic performance (except TUE)?	Lifetime (ever)
Franke et al. [73]	Peer-reviewed article	English	Respondents were asked about past use of illicit drugs for chess playing enhancement purposes. The exact question is not included.	Lifetime (ever)
Frenger et al. [74]	Peer-reviewed article	English	Do you as an athlete have ever [or last season] used prohibited substances/or methods with the aim to enhance your sport performance? Note: reported results do not match this wording	Last season and lifetime (ever)
Heller et al. [75]	Peer-reviewed article	English	12-month prevalence estimate for the use of doping substances. Exact question is not included in the paper	Past 12 months
Heyes [43]	PhD thesis	English	Have you used performance-enhancing drugs or methods prohibited in sport (e.g., EPO, testosterone, HGH) in the last 12 months?	Past 12 months
Hilkens et al. [76]	Peer-reviewed article	English	1. Have you EVER used anabolic steroids (e.g. testosterone, Deca, Winstrol, Dianabol, Anavar)?, 2. Have you used any anabolic steroids (e.g. testosterone, Deca, Winstrol, Dianabol, Anavar) IN THE PAST 12 MONTHS?, 3. Have you EVER used SARMs (Selective Androgen Receptor Modulator)?; 4.	Past 12 months and lifetime (ever)
James et al. [41]	Peer-reviewed article	English	I have taken prohibited performance enhancing drugs in the past 12 months.	Past 12 months
Musch and Plessner (2002 – personal communication)d	Unpublished manuscript with published abstract	English	Have you ever used illicit performance-enhancing drugs?	Lifetime (ever)
Nakhaee et al. [77]	Peer-reviewed article	English	Use of anabolic steroids (e.g., nandrolone, dianabol, winstrol, testosterone, oxymetholone, oxandrolone, primobolan, and sustanon). Exact question is not included, description does not match the results	Current use and lifetime (ever)
Nilaweera et al. [78]	Published abstract	English	"usage of doping drugs". The exact question is not presented	Unclear
Petróczi et al. [34]e,h	Peer-reviewed article	English	“I have knowingly violated anti_x0002_doping regulations by using a prohibited substance or method in the past 12 months.”	Past 12 months
Pitsch [79]	Book chapter	English	Have you used forbidden substances or methods in order to enhance your cycling performance during the last season? (TUE excluded)	Last season
Pitsch [36]b	Peer-reviewed article	English	When participating in [your sport] in 2919, did you knowingy use prohibited substances or methods to enhance your sporting performance?	In 2019 (about 1.5 years prior to data collection)
Pitsch et al. [80]c	Book chapter	German	Have you ever used illicit drugs or methods in order to enhance your sporting performance?’	Lifetime (ever)
Pitsch and Emrich [26]c	Peer-reviewed article	English	Have you ever used illicit drugs or methods in order to enhance your sporting performance?’	Lifetime (ever)
Pitsch et al. [27]b	Peer-reviewed article	German	Have you in the course of the current season used banned substances or methods to enhance your sporting performance?	Current season
Pitsch et al. [28]b	Peer-reviewed article	English	Have you in the course of the current season used banned substances or methods to enhance your sporting performance?	Current season
Pitsch et al. [24]c	Magazine article	German	Have you ever used illicit drugs or methods in order to enhance your sporting performance?’	Lifetime (ever)
Pitsch et al. [25]c	Book chapter	German	Have you ever used illicit drugs or methods in order to enhance your sporting performance?’	Lifetime (ever)
Plessner and Musch [29]d	Abstract	German	Have you ever used illicit performance-enhancing drugs?	Lifetime (ever)
Reiber et al. [86]	Peer-reviewed article	English	Have you knowingly violated anti-doping regulations by using a prohibited substance or method in the last 12 months?’’	Past 12 months
Robach et al. [89]	Peer-reviewed article	English	11 sensitive questions, each preceded by virtual dice roll, were asked, always in the same order, on the use of 1) acetaminophen; 2) NSAID; 3) glucocorticoids; 4) cannabinoids; 5) opioids or narcotics; 6) stimulants; 7) sleeping medications; 8) antidiarrheal, antispasmodic, or antinausea medications and 9) antiasthma medications, during the race or the 48 h before and 10) anabolic steroids and 11…	Current
Sayed et al. [44]	Peer-reviewed article	English	Have you ever used controlled sport drugs without medical need to enhance your athletic performance? (e.g., anabolic steroids, hormone) / I have used controlled sport drugs without medical need, at least once, to enhance my athletic performance (e.g., anabolic steroids, hormone)	Lifetime (ever)
Sayed et al. [90]	Peer-reviewed article	English	1. Have you ever used anabolic steroids (e.g., Testosterone, Deca, Winstrol, Dianabol, Anavar)?, 2. Have you used anabolic steroids (e.g., Testosterone, Deca, Winstrol, Dianabol, Anavar) in the last year?	Past 12 months and lifetime (ever)
Schröter et al. [46]	Peer-reviewed article	English	Have you taken substances to increase your physical performance in the past 12 months that are only available at a pharmacy, at the doctor’s office or on the black market (e.g. anabolic steroids, EPO, growth hormones, stimulants)?	Past 12 months
Seifarth et al. [45]	Peer-reviewed article	English	Have you taken substances to increase your physical performance within the past 12 months that are only available at a pharmacy, at the doctor’s o_x000E_ce, or on the black market (e.g., anabolic steroids, erythropoietin, stimulants, growth hormones)?	Past 12 months
Simon et al. [54]	Peer-reviewed article	English	Have you ever used doping substances?	Lifetime (ever)
Striegel et al. [50]	Peer-reviewed article	English	Have you ever used doping substances?	Lifetime (ever)
Stubbe et al. [83]	Peer-reviewed article	English	PED were classified into the following categories: anabolic steroids, prohormones, substances to counteract side-effects (such as clomifene and tamoxifen), growth hormone and/or insulin, stimulants (to reduce weight), and miscellaneous substances (such as diuretics and thyroid hormones). Use of PED was defined as using these substances at least once in the preceding year. However, the exact quest…	Past 12 months
Ulrich et al. [33]e	Peer-reviewed article	English	Have you knowingly violated anti-doping regulations by using a prohibited substance or method in the last 12 months?’’	Past 12 months
Ulrich et al. [35]g,h	Peer-reviewed article	English	Have you knowingly violated anti-doping regulations by using a prohibited substance or method in the last 12 months?’’	Past 12 months
World Anti-Doping Agency (2022 – unpublished data)	Confidential report	English	I have used a prohibited substance or method without Therapeutic Use Exemption (TUE) in the last 12 months.	Past 12 months
a,b,c,d: same data, e: same population, f: published in English, summary available, g: international collaboration, h: re-analysis of the same data.
